# Supplementary material for: Development of a Wet-Granulated Sourdough Multiple Starter for Direct Use
Source: Foods. 2022 Apr 28;11(9):1278. doi: 10.3390/foods11091278 (PMC9105756; doi:10.3390/foods11091278)
Supplement: Supplementary file 1 [file foods-11-01278-s001.zip]

Archive with 1 entries (1 files):
- foods-1631034-supplementary.pdf
